# Supplementary material for: Temporal control of human DNA replication licensing by CDK4/6-RB signalling and chemical genetics
Source: Nat Commun. 2025 Sep 12;16:8268. doi: 10.1038/s41467-025-63669-8 (PMC12432183; doi:10.1038/s41467-025-63669-8)
Supplement: Supplementary file 4 — Source data [file 41467_2025_63669_MOESM4_ESM.xlsx]

## Sheet: Figure 1A
CDC6
CDT1
GAPDH

## Sheet: Figure 1C
Orc2
Orc1
Orc6
Mcm4
Mcm3
PCNA
B-actin

## Sheet: Figure 2A
h	0	3	6	9	12	15	18	21	24
Replicate1	0.22	4.55		7.07	9.34	31.82	37.27	52.27	53.89
Replicate2	0.43	8.6	7.91	10.5	14.48	44.43	62.69	74.47	79.84
Replicate3	0.35	7.48	7.61	10.23	13.37	24.43	40.28	56.13	78.24
Mean	0.333333	6.87667	7.76	9.26667	12.3967	33.56	46.7467	60.9567	70.6567
Stdev	0.105987	2.09132	0.212132	1.90715	2.70471	10.1129	13.8891	11.861	14.5424

## Sheet: Figure 2B
	Replicate1	Replicate2	Replicate3	Mean	Rel. Mean	Stdev
CTL	20.6	28.1	31.24	26.6467	100.006	5.46686
10->S	16.27	25.96	28.35	23.5267	88.2802	6.39706
8->S	15.74	22.69	22.72	20.3833	76.4853	4.02127
6->S	15.94	21.86	23.06	20.2867	76.1226	3.81184
0->S	17	12.62	13.9	14.5067	54.434	2.25214
M->12	12.71	13.38	7.37	11.1533	41.8512	3.29354
M->8	18.79	20.21	11.27	16.7567	62.8768	4.80435
M->4	20.27	22.68	15.54	19.4967	73.1582	3.63228

## Sheet: Figure 3A
MCM2
CDC45
B-actin
Cyclin A2
Cyclin D1
p-RB
RB

## Sheet: Figure 3B
	Replicate1	Replicate2	Replicate3	Replicate4	Mean
MCM2: Mim	0.448658	0.416604	0.390603	0.301989	0.389463	p	0.000734082
MCM2: Palb+Mim	0.158813	0.145828	0.168723	0.211466	0.227559
MCM6: Mim	0.461015	0.409036	0.408978	0.436871	0.372624	p	0.000308017
MCM6: Palb+Mim	0.171976	0.189575	0.196936	0.289697	0.212046

## Sheet: Figure 3C
	Replicate1	Replicate2	Replicate3	Replicate4	Mean
mock Total	1149.68	1456.94	1283.54	1950.41	1460.14	p	0.239955
mock Pre-X	465.218	926.32	658.85	254.315	576.176	p	0.0230336
palb18 Total	1394.55	1561.93	1992.19	2304.23	1813.23
palb18 Pre-X	161.071	117.812	151.99	135.754	141.657

## Sheet: Figure 3D
MCM2
MCM4
ORC6
*
Ponceau
RB
p-RB
B-actin

## Sheet: Figure 3E
MCM2
MCM4
ORC6
PCNA
B-actin
HistoneH3

## Sheet: Figure 3F
	Replicate1	Replicate2	Replicate3	Replicate4	Replicate5	Mean
WT Mim	440.259	409.115	430.957	488.478	537.651	461.292	p	1.04834e-05
WT Palb+Mim	233.919	226.609	171.956	183.554	219.006	207.009
TKO Mim	501.701	458.284	504.786	552.912	340.117	471.56	p	0.684741
TKO Palb+Mim	578.147	340.034	541.093	328.174	439.065	445.303

[truncated: 23 more sheets: Figure 4C, Figure 4D, Figure 4E, Figure 4F, Figure 5B, Figure S2A, Figure S2B, Figure S4A, Figure S4B, Figure S4C, Figure S4D, Figure S4E, Figure S5A, Figure S5B, Figure S5C, Figure S5D, Figure S6B, Figure S7D, Figure S8B, Figure S9D …]
